# Supplementary material for: Continuum beliefs in the stigma process regarding persons with schizophrenia and depression: results of path analyses
Source: PeerJ. 2016 Sep 27;4:e2360. doi: 10.7717/peerj.2360 (PMC5045891; doi:10.7717/peerj.2360)
Supplement: Supplemental Information 2 [file peerj-04-2360-s002.zip]

Archive with 1 entries (1 files):
- Data_Makowski_etal_Depression_20160704.sav
